# Supplementary material for: Remote spatial memory deficits in mouse models of neuropsychiatric disorders with immature dentate gyrus phenotype
Source: Int J Neuropsychopharmacol. 2025 Aug 23;28(10):pyaf062. doi: 10.1093/ijnp/pyaf062 (PMC12553137; doi:10.1093/ijnp/pyaf062)
Supplement: Supplementary_Table_R1_pyaf062 [file supplementary_table_r1_pyaf062.xlsx]

## Sheet: Table S1
Supplementary Table 1. Statistical results of Barnes maze test
			t-test	ANOVA
Strain	Measure	Figure		Genotype	Block	Genotype × Block
Camk2a	Number of errors	Figure 1A		F1,34 = 12.09, p = 0.0014	F5,170 = 13.00, p < 0.0001	F5,170 = 1.13, p = 0.3439
	Latency to target (s)	Figure 1B		F1,34 = 6.27, p = 0.0172	F5,170 = 37.41, p < 0.0001	F5,170 = 1.63, p = 0.1544
	Distance to target (cm)	Figure 1C		F1,34 = 8.85, p = 0.0054	F5,170 = 22.58, p < 0.0001	F5,170 = 0.75, p = 0.5867
	Number of omissions	Figure 1D		F1,34 = 47.54, p < 0.0001	F5,170 = 0.60, p = 0.7018	F5,170 = 1.38, p = 0.2354
	Time spent around target (s) in probe trial 1	Figure 1E	t34 = 2.61, p = 0.0134
	Target hole vs. adjacent holes in probe trial 1 in WT	Figure 1F (left)	t15 = 3.90, p = 0.0014
	Target hole vs. adjacent holes in probe trial 1 in HET	Figure 1F (left)	t19 = 3.97, p = 0.0008
	Target hole vs. non-target holes in probe trial 1 in WT	Figure 1F (right)	t15 = 4.90, p = 0.0002
	Target hole vs. non-target holes in probe trial 1 in HET	Figure 1F (right)	t19 = 5.32, p < 0.0001
	Number of errors in probe trial 1	Figure S1A	t34 = 0.88, p = 0.3873
	Latency to target (s) in probe trial 1	Figure S1B	t34 = 1.05, p = 0.3031
	Distance to target (cm) in probe trial 1	Figure S1C	t34 = 0.68, p = 0.5004
	Time spent around target (s) in probe trial 2	Figure 1G	t34 = 2.86, p = 0.0071
	Target hole vs. adjacent holes in probe trial 2 in WT	Figure 1H (left)	t15 = 4.08, p = 0.0010
	Target hole vs. adjacent holes in probe trial 2 in HET	Figure 1H (left)	t19 = 1.93, p = 0.0680
	Target hole vs. non-target holes in probe trial 2 in WT	Figure 1H (right)	t15 = 4.65, p = 0.0003
	Target hole vs. non-target holes in probe trial 2 in HET	Figure 1H (right)	t19 = 3.31, p = 0.0037
	Number of errors in probe trial 2	Figure S1D	t34 = 1.17, p = 0.2506
	Latency to target (s) in probe trial 2	Figure S1E	t34 = 1.78, p = 0.0834
	Distance to target (cm) in probe trial 2	Figure S1F	t34 = 1.71, p = 0.0964
CN	Number of errors	Figure 2A		F1,55 = 10.38, p = 0.0021	F5,275 = 3.99, p = 0.0016	F5,275 = 0.61, p = 0.6931
	Latency to target (s)	Figure 2B		F1,55 = 10.96, p = 0.0016	F5,275 = 8.68, p < 0.0001	F5,275 = 1.51, p = 0.1866
	Distance to target (cm)	Figure 2C		F1,55 = 9.89, p = 0.0027	F5,275 = 12.88, p < 0.0001	F5,275 = 0.62, p = 0.6857
	Number of omissions	Figure 2D		F1,55 = 15.76, p = 0.0002	F5,275 = 6.36, p < 0.0001	F5,275 = 0.64, p = 0.6695
	Time spent around target (s) in probe trial 1	Figure 2E	t55 = 0.81, p = 0.4205
	Target hole vs. adjacent holes in probe trial 1 in WT	Figure 2F (left)	t48 = 5.37, p < 0.0001
	Target hole vs. adjacent holes in probe trial 1 in HET	Figure 2F (left)	t7 = 1.82, p = 0.1112
	Target hole vs. non-target holes in probe trial 1 in WT	Figure 2F (right)	t48 = 8.37, p < 0.0001
	Target hole vs. non-target holes in probe trial 1 in HET	Figure 2F (right)	t7 = 3.39, p = 0.0116
	Number of errors in probe trial 1	Figure S2A	t55 = 0.83, p = 0.4111
	Latency to target (s) in probe trial 1	Figure S2B	t55 = 2.42, p = 0.0189
	Distance to target (cm) in probe trial 1	Figure S2C	t55 = 1.11, p = 0.2700
	Time spent around target (s) in probe trial 2	Figure 2G	t55 = 2.24, p = 0.0290
	Target hole vs. adjacent holes in probe trial 2 in WT	Figure 2H (left)	t48 = 5.08, p < 0.0001
	Target hole vs. adjacent holes in probe trial 2 in HET	Figure 2H (left)	t7 = 2.96, p = 0.0210
	Target hole vs. non-target holes in probe trial 2 in WT	Figure 2H (right)	t48 = 7.55, p < 0.0001
	Target hole vs. non-target holes in probe trial 2 in HET	Figure 2H (right)	t7 = 2.45, p = 0.0444
	Number of errors in probe trial 2	Figure S2D	t55 = 0.57, p = 0.5727
	Latency to target (s) in probe trial 2	Figure S2E	t55 = 1.60, p = 0.1160
	Distance to target (cm) in probe trial 2	Figure S2F	t55 = 0.89, p = 0.3762
Nrgn	Number of errors	Figure 3A		F1,22 = 5.69, p = 0.0261	F5,110 = 8.54, p < 0.0001	F5,110 = 0.68, p = 0.6410
	Latency to target (s)	Figure 3B		F1,22 = 11.47, p = 0.0027	F5,110 = 10.20, p < 0.0001	F5,110 = 0.76, p = 0.5812
	Distance to target (cm)	Figure 3C		F1,22 = 9.93, p = 0.0046	F5,110 = 19.69, p < 0.0001	F5,110 = 1.44, p = 0.2152
	Number of omissions	Figure 3D		F1,22 = 10.25, p = 0.0041	F5,110 = 2.10, p = 0.0712	F5,110 = 2.80, p = 0.0201
	Time spent around target (s) in probe trial 1	Figure 3E	t22 = 0.17, p = 0.8690
	Target hole vs. adjacent holes in probe trial 1 in WT	Figure 3F (left)	t11 = 5.89, p = 0.0001
	Target hole vs. adjacent holes in probe trial 1 in HET	Figure 3F (left)	t11 = 2.58, p = 0.0257
	Target hole vs. non-target holes in probe trial 1 in WT	Figure 3F (right)	t11 = 6.68, p < 0.0001
	Target hole vs. non-target holes in probe trial 1 in HET	Figure 3F (right)	t11 = 2.74, p = 0.0191
	Number of errors in probe trial 1	Figure S3A	t22 = 1.05, p = 0.3044
	Latency to target (s) in probe trial 1	Figure S3B	t22 = 1.81, p = 0.0832
	Distance to target (cm) in probe trial 1	Figure S3C	t22 = 1.08, p = 0.2933
	Time spent around target (s) in probe trial 2	Figure 3G	t22 = 3.09, p = 0.0054
	Target hole vs. adjacent holes in probe trial 2 in WT	Figure 3H (left)	t11 = 1.54, p = 0.1525
	Target hole vs. adjacent holes in probe trial 2 in HET	Figure 3H (left)	t11 = 1.03, p = 0.3234
	Target hole vs. non-target holes in probe trial 2 in WT	Figure 3H (right)	t11 = 3.66, p = 0.0037
	Target hole vs. non-target holes in probe trial 2 in HET	Figure 3H (right)	t11 = 0.57, p = 0.5809
	Number of errors in probe trial 2	Figure S3D	t22 = 4.09, p = 0.0005
	Latency to target (s) in probe trial 2	Figure S3E	t22 = 3.77, p = 0.0011
	Distance to target (cm) in probe trial 2	Figure S3F	t22 = 4.12, p = 0.0004
Shn-2	Number of errors	Figure 4A		F1,10 = 1.93, p = 0.1947	F5,50 = 6.73, p < 0.0001	F5,50 = 1.30, p = 0.2783
	Latency to target (s)	Figure 4B		F1,10 = 1.06, p = 0.3274	F5,50 = 5.11, p = 0.0007	F5,50 = 2.77, p = 0.0277
	Distance to target (cm)	Figure 4C		F1,10 = 2.56, p = 0.1404	F5,50 = 9.42, p < 0.0001	F5,50 = 1.44, p = 0.2262
	Number of omissions	Figure 4D		F1,10 = 2.83, p = 0.1237	F5,50 = 2.08, p = 0.0837	F5,50 = 0.27, p = 0.9295
	Time spent around target (s) in probe trial 1	Figure 4E	t10 = 1.09, p = 0.3010
	Target hole vs. adjacent holes in probe trial 1 in WT	Figure 4F (left)	t5 = 7.21, p = 0.0008
	Target hole vs. adjacent holes in probe trial 1 in HET	Figure 4F (left)	t5 = 3.48, p = 0.0177
	Target hole vs. non-target holes in probe trial 1 in WT	Figure 4F (right)	t5 = 7.28, p = 0.0008
	Target hole vs. non-target holes in probe trial 1 in HET	Figure 4F (right)	t5 = 3.97, p = 0.0106
	Number of errors in probe trial 1	Figure S4A	t10 = 1.83, p = 0.0969
	Latency to target (s) in probe trial 1	Figure S4B	t10 = 1.21, p = 0.2536
	Distance to target (cm) in probe trial 1	Figure S4C	t10 = 1.31, p = 0.2190
	Time spent around target (s) in probe trial 2	Figure 4G	t10 = 3.96, p = 0.0027
	Target hole vs. adjacent holes in probe trial 2 in WT	Figure 4H (left)	t5 = 4.44, p = 0.0068
	Target hole vs. adjacent holes in probe trial 2 in HET	Figure 4H (left)	t5 = 0.54, p = 0.6111
	Target hole vs. non-target holes in probe trial 2 in WT	Figure 4H (right)	t5 = 4.89, p = 0.0045
	Target hole vs. non-target holes in probe trial 2 in HET	Figure 4H (right)	t5 = 1.28, p = 0.2566
	Number of errors in probe trial 2	Figure S4D	t10 = 1.78, p = 0.1049
	Latency to target (s) in probe trial 2	Figure S4E	t10 = 1.64, p = 0.1317
	Distance to target (cm) in probe trial 2	Figure S4F	t10 = 1.91, p = 0.0851
J20	Number of errors	Figure 5A		F1,15 = 0.21, p = 0.6564	F5,75 = 9.15, p < 0.0001	F5,75 = 1.66, p = 0.1543
	Latency to target (s)	Figure 5B		F1,15 = 1.48, p = 0.2421	F5,75 = 21.15, p < 0.0001	F5,75 = 1.87, p = 0.1105
	Distance to target (cm)	Figure 5C		F1,15 = 0.00, p = 0.9585	F5,75 = 19.26, p < 0.0001	F5,75 = 0.82, p = 0.5403
	Number of omissions	Figure 5D		F1,15 = 10.73, p = 0.0051	F5,75 = 2.51, p = 0.0373	F5,75 = 1.95, p = 0.0968
	Time spent around target (s) in probe trial 1	Figure 5E	t15 = 2.59, p = 0.0205
	Target hole vs. adjacent holes in probe trial 1 in WT	Figure 5F (left)	t9 = 4.98, p = 0.0008
	Target hole vs. adjacent holes in probe trial 1 in HET	Figure 5F (left)	t6 = 2.73, p = 0.0343
	Target hole vs. non-target holes in probe trial 1 in WT	Figure 5F (right)	t9 = 6.19, p = 0.0002
	Target hole vs. non-target holes in probe trial 1 in HET	Figure 5F (right)	t6 = 3.54, p = 0.0123
	Number of errors in probe trial 1	Figure S5A	t15 = 0.82, p = 0.4236
	Latency to target (s) in probe trial 1	Figure S5B	t15 = 1.19, p = 0.2531
	Distance to target (cm) in probe trial 1	Figure S5C	t15 = 1.64, p = 0.1223
	Time spent around target (s) in probe trial 2	Figure 5G	t15 = 2.16, p = 0.0472
	Target hole vs. adjacent holes in probe trial 2 in WT	Figure 5H (left)	t9 = 2.03, p = 0.0734
	Target hole vs. adjacent holes in probe trial 2 in HET	Figure 5H (left)	t9 = 3.29, p = 0.0094
	Target hole vs. non-target holes in probe trial 2 in WT	Figure 5H (right)	t9 = 2.03, p = 0.0734
	Target hole vs. non-target holes in probe trial 2 in HET	Figure 5H (right)	t6 = 2.55, p = 0.0435
	Number of errors in probe trial 2	Figure S5D	t15 = 2.55, p = 0.0224
	Latency to target (s) in probe trial 2	Figure S5E	t15 = 2.33, p = 0.0340
	Distance to target (cm) in probe trial 2	Figure S5F	t15 = 3.38, p = 0.0041
